# Supplementary material for: Tear film break-up patterns in thyroid eye disease
Source: Sci Rep. 2021 Mar 5;11:5288. doi: 10.1038/s41598-021-84661-4 (PMC7935998; doi:10.1038/s41598-021-84661-4)
Supplement: Supplementary file 1 — Supplementary Table. [file 41598_2021_84661_MOESM1_ESM.xls]

## Sheet: Data
				Treatment for thyroid dysfunction			Thyroid autoantibodies																					OCT
	Age	Sex	Side	Medication	Others	Thyroid status	TRAb	TSAb	TPOAb	TgAb	Period from onset to examination	Steroid treatment	Smoking	Break pattern	TED severity	Lagophthalmos	CAS	MRD-1	MRD-2	Graefe sign	lid lag	Hertel	SLK	A	D	Schirmer test	BUT	Upper	Lower
1	40	F	R	Thiamazole 5 mg/every second day		euthyroid		+			12	Pulse	0	Line	2		2	3.5	5	P	N	12.5	P	1	3	3	1	234	228
2			L										0	Line	2		2	3.5	5.5	N	N	12	P	1	3	5	1	214	163
3	50	F	R	PTU 50 mg		euthyroid	+	+			5	N	1	Line	2		2	5	5	N	N	14	N	0	0	16	1	324	398
4			L										1	Line	2		1	5	5.5	N	N	12	N	0	0	7	1	315	373
5	52	F	R	Thiamazole 20 mg + Levothyroxin 100 μg		hypothyroid	+		+	+	9	N	2	Line	2		0	5	5.5	N	N	14	P	2	1	30	2	275	343
6			L										2	Spot	2		0	5	5.5	N	N	14	P	3	1	35	0	383	249
7	35	M	R	Thiamazole 10 mg		euthyroid	+				12	Pulse	1	Line	2		1	3.5	6	P	N	19.5	N	1	3	7	3	156	246
8			L										1	Line	2		1	3.5	7.5	P	N	20	N	1	3	10	1	253	343
9	43	F	R	No medication		euthyroid	+				60	N	0	Line	1		1	3	6	N	N	16	N	0	0	27	2	139	153
10			L										0	Line	2		1	4.5	6.5	P	N	18	N	0	0	32	2	250	166
11	45	M	R	Thiamazole 5 mg		euthyroid	+				156	N	0	Random	2		0	3	7	P	N	18	N	1	1	13	4	296	285
12			L										0	Spot	2		0	3	7	P	N	16.5	N	1	1	16	3	242	190
13	46	F	R	Thiamazole 20 mg + Levothyroxin 50 μg		hyperthyroid	+		+	+	120	N	0	Line	2		0	2.5	5.5	N	N	12.5	N	2	1	35	2	268	259
14			L										0	Random	2		0	3	5.5	P	N	12.5	N	1	1	15	2	188	304
15	29	M	R	Thiamazole 20 mg		hyperthyroid	+				48	N	2	Spot	1		0	2.5	5.5	P	N	17.5	P	1	1	15	2	347	366
16			L										2	Random	1		0	3	5.5	P	N	17.5	P	1	1	15	1	306	391
17	49	F	R	Thiamazole 15 mg + Potassium iodide 50 mg		hyperthyroid	+		+	+	3	N	0	Line	1		0	4	5	N	N	15.5	N	1	1	30	1	306	210
18			L										0	Line	1		0	4	5	N	N	14.5	N	1	1	15	1	226	218
19	51	F	R	PTU 75 mg		euthyroid	+				60	N	0	Line	2		0	2.5	7	P	N	19	N	1	1	20	1	178	259
20			L										0	Line	2		0	2	8	P	N	18	P	1	1	13	1	187	315
21	47	F	R	Levothyroxin 50 μg	Radioactive iodine therapy	euthyroid	+	+			5	N	0	Spot	2		3	2.5	6	P	N	18.5	P	0	0	24	1	418	465
22			L										0	Line	2		4	2.5	6	P	N	20	P	3	1	24	2	459	508
23	28	F	R	PTU 125 mg		euthyroid	+		+	+	8	N	0	Dimple	2		1	2.5	6	N	N	20.5	N	0	0	28	1	230	289
24			L										0	Spot	2		1	2.5	6	N	N	20.5	N	1	1	30	3	306	304
25	19	F	R	Thiamazole 10 mg		hypothyroid	+		+	+	3	N	0	Line	2		0	3.5	5	N	N	15	N	0	0	20	2	351	320
26			L										0	Line	1		0	3.5	5	N	N	16	N	0	0	20	2	226	304
27	66	M	R	Thiamazole 5 mg		euthyroid	+				4	N	2	Line	2		1	4	6	N	N	14	N	1	1	3	1	320	250
28			L										2	Line	2		1	4	6	N	N	14	N	1	1	3	1	242	257
29	59	M	R	Thiamazole 5 mg		euthyroid	+		+	+	228	N	3	Line	2		0	4.5	6.5	P	N	17	N	1	1	6	1	164	296
30			L										3	Dimple	2		0	4.5	6.5	P	N	17	N	1	1	6	1	132	312
31	51	M	R	Thiamazole 10 mg		euthyroid			+		4	N	3	Dimple	2		0	5.5	5.5	P	N	14	N	0	0	35	3	234	234
32			L										3	Dimple	2		2	5	5.5	P	N	14	P	0	0	22	4	203	179
33	50	M	L	Thiamazole 10 mg		euthyroid	+				84	N	0	Random	1		0	3.5	5.5	P	N	16	N	0	0	3	2	234	273
34	59	F	R	Potassium iodide 100 mg		hyperthyroid	+		+	+	2	N	0	Dimple	1		0	4	5.5	P	N	12.5	N	1	3	15	1	273	331
35			L										0	Line	1		0	4	5.5	P	N	12.5	N	0	0	15	1	367	343
36	33	M	R	Thiamazole 5 mg		euthyroid	+				28	Pulse	0	Random	2	+	0	6	5	P	P	15.5	N	1	3	5	1	259	239
37			L										0	Line	2	+	1	5	5.5	P	N	17.5	N	2	2	8	1	97	208
38	43	F	R	Thiamazole 5 mg + PTU 300 mg		euthyroid	+				144	N	0	Spot	1		0	3	5.5	N	N	17.5	P	1	2	9	1	257	211
39			L										0	Line	1		0	3	5.5	N	N	16.5	P	1	2	10	1	196	188
40	34	F	R	Thiamazole 5 mg + Levothyroxin 12.5 μg		euthyroid	+	+			7	N	0	Line	2		1	5.5	5.5	P	P	16.5	P	0	0	5	2	453	269
41			L										0	Spot	2		1	5	6	P	N	17	P	0	0	5	2	441	367
42	39	F	R	Thiamazole 5 mg		euthyroid	+		+		276	N	0	Random	2		0	5	5	P	N	16	P	0	0	12	1	250	304
43			L										0	Random	2		0	5	5	P	N	16	P	0	0	20	1	169	250
44	46	F	R	Thiamazole 5 mg		euthyroid	+				216	N	0	Line	1		0	2.5	5	N	N	13.5	N	0	0	5	1	267	262
45			L										0	Line	1		0	2.5	5	N	N	13	N	0	0	5	1	273	241
46	23	F	R	Thiamazole 5 mg		euthyroid	+				16	N	0	Spot	1		0	2.5	5.5	N	N	17	N	2	3	30	1	352	410
47			L										0	line break	1		0	2.5	5.5	N	N	16	N	1	2	30	2	335	765
48	21	F	R	Thiamazole 75 mg		hyperthyroid	+		+		12	N	0	Random	1		0	3	5.5	P	N	16	P	2	3	2	1	165	126
49			L										0	Random	1		0	3	5.5	P	N	16	P	2	3	8	2	177	204
50	45	F	R	Thiamazole 5 mg/every second day		euthyroid	+				84	N	0	Line	1		0	3	5	N	N	15	N	0	0	13	1	196	248
51			L										0	Line	1		0	3	5	N	N	15.5	N	0	0	11	1	375	674
52	30	F	R	Thiamazole 30 mg		euthyroid	+				24	Pulse	0	Line	2		1	3	7	P	N	21.5	N	0	0	5	1	171	226
53			L										0	Spot	2		0	3.5	7	P	N	22.5	N	0	0	6	0	226	171
54	44	F	R	No medication		euthyroid	+	+			36	N	0	Random	2		1	4	5	P	N	23.5	N	0	0	25	1	255	297
55			L										0	Line	2		2	5.5	5	P	N	23	P	2	3	18	1	175	265
56	60	F	R	Thiamazole 30 mg		euthyroid	+				3	N	0	Line	2		0	5	5.5	P	N	18.5	N	0	0	18	3	197	259
57			L										0	Line	2		1	4.5	5.5	P	N	16.5	N	0	0	5	3	447	1046
58	54	F	R	Thiamazole 5 mg		hypothyroid	+				24	N	0	Line	1		1	2.5	5	N	N	9.5	N	0	0	13	1	258	203
59			L										0	Spot	1		1	2.5	5	N	N	10	N	0	0	12	1	274	242
60	32	F	R	Thiamazole 5 mg/every second day		euthyroid	+		+	+	7	N	0	Random	1		1	2.5	5.5	P	N	15	P	3	1	32	3	403	415
61			L										0	Random	1		1	3	6	P	N	15	P	3	1	25	1	403	652
62	56	F	R	Thiamazole 20 mg		hyperthyroid	+		+	+	60	N	0	Line	1		0	3	6	N	N	10	N	1	1	10	1	171	282
63			L										0	Line	1		0	3	6	P	N	13	N	0	0	13	1	212	217
64	56	F	R	Thiamazole 5 mg/every third day		hyperthyroid	+				3	N	0	Spot	1		0	3.5	6	P	N	12	P	2	2	5	1	226	515
65			L										0	Spot	1		0	3.5	6	P	N	12.5	P	2	2	5	1	242	162
66	24	F	R	Thiamazole 5 mg/every second day		euthyroid				+	12	N	0	Line	2		1	5.5	6	P	N	15	N	0	0	3	3	289	165
67			L										0	Dimple	2		1	5.5	6	P	N	14.5	N	0	0	3	3	304	242
68	47	F	R	Thiamazole 15 mg + Potassium iodide 50 mg/every third day		euthyroid	+		+	+	6	N	0	Line	1		0	3.5	5.5	P	N	11.5	N	0	0	13	3	262	311
69			L										0	Line	1		0	3.5	5.5	P	N	11.5	N	0	0	8	1	283	281
70	54	M	R	Thiamazole 30 mg		hyperthyroid	+		+	+	96	N	2	Line	1		0	2.5	5.5	N	N	15	N	1	1	5	1	181	242
71			L										2	Line	1		0	2.5	5.5	N	N	17	N	1	1	5	1	140	195
72	29	F	R	Thiamazole 10 mg		hyperthyroid	+				7	Oral PSL	2	Random	2		2	6	5.5	P	N	21.5	P	2	3	35	0	250	257
73			L										2	Random	2		2	6	5.5	P	N	20	P	2	3	15	2	281	203
74	31	F	R	Thiamazole 5 mg		euthyroid	+		+		24	N	2	Line	1		1	3.5	5.5	N	N	10.5	N	0	0	30	1	226	511
75			L										2	Line	1		0	3.5	5.5	N	N	10.5	N	0	0	35	1	311	342
76	28	M	R	Thiamazole 5 mg and 10 mg alternately		hyperthyroid					84	N	0	Spot	2		0	2	9	P	N	22	P	1	2	9	1	179	273
77			L										0	Line	2		0	2.5	9	P	N	21	P	1	2	7	1	195	203
78	35	F	R	Thiamazole 15 mg		hyperthyroid	+				5	N	0	Random	2		0	5	5	P	N	18	N	0	0	23	3	277	476
79			L										0	Random	2		0	5	5	P	N	14.5	P	1	1	12	2	276	286
80	57	F	R	Thiamazole 20 mg		euthyroid	+				8	N	0	Line	2		1	4.5	5.5	P	N	16.5	N	0	0	15	3	373	302
81			L										0	Line	2		1	4.5	5.5	P	N	17	N	0	0	8	4	478	906
82	20	F	R	No medication		euthyroid				+	1	N	0	Random	2		0	4	6.5	N	N	20	N	1	1	3	1	330	217
83			L										0	Random	2		0	3.5	5.5	N	N	20	N	1	1	3	1	234	271
84	35	F	R	Thiamazole 15 mg		euthyroid	+				10	N	0	Spot	2		1	4.5	5.5	P	N	14	P	0	0	5	1	238	235
85			L										0	Spot	2		1	4.5	5.5	P	N	13.5	P	0	0	5	1	271	248
86	74	F	R	Thiamazole 5 mg and 10 mg alternately		euthyroid	+	+			24	N	0	Line	3		2	7	5	P	N	16	N	1	2	10	3	234	211
87			L										0	Line	2		1	5.5	5.5	P	N	17.5	P	1	2	10	1	370	419
88	52	F	R	Levothyroxin 37.5 μg	Radioactive iodine therapy	euthyroid			+		11	N	0	Spot	2		1	3.5	5.5	P	N	20	P	1	1	10	1	324	1281
89			L										0	Line	2		1	3	5	N	N	19	N	0	0	17	1	255	582
90	33	F	L	Thiamazole 15 mg		hyperthyroid	+				12	N	0	Line	2		0	6	7	P	P	19.5	N	3	1	35	5	286	633
91	46	F	R	PTU 250 mg		euthyroid	+	+			10	Pulse	0	Spot	2		3	6.5	6.5	P	N	20.5	N	0	0	32	1	422	1339
92			L										0	Spot	2		2	5.5	7	P	N	20	N	0	0	18	1	382	637
93	45	F	R	Thiamazole 10 mg		hyperthyroid	+				216	N	0	Spot	1		0	4	7	N	N	14	N	0	0	35	1	252	187
94			L										0	Line	1		0	3	6	N	N	12	N	0	0	23	3	257	203
95	57	F	R	Thiamazole 10 mg + Levothyroxin 50 μg		euthyroid		+	+	+	98	Pulse	1	Spot	2		1	3	7	P	N	15	N	0	0	7	1	284	195
96			L										1	Spot	2		2	5	5	P	N	15	N	0	0	3	1	181	399
97	32	F	R	Thiamazole 10 mg		hyperthyroid		+	+	+	60	なし	0	Random	2		0	2	8	N	N	21	P	2	1	10	2	244	370
98			L										0	Random	2		0	2	8	N	N	20.5	P	2	2	10	3	181	175
99	56	F	R	Levothyroxin 100 μg	Total thyroidectomy	euthyroid	+				16	Pulse	0	Line	3		0	6	8	P	N	20	P	1	1	11	2	228	611
100			L										0	Line	2		0	6	7	P	N	20	P	1	2	11	2	250	335
101	47	F	R	Thiamazole 25 mg		hyperthyroid	+				60	N	0	Spot	2		1	5	5	P	N	20.5	P	0	0	18	1	251	406
102			L										0	Dimple	2		0	4	6	P	N	22	P	1	2	19	1	343	376
103	22	M	R	PTU 200 mg + Potassium iodide 50 mg		hyperthyroid	+				7	N	2	Random	2		3	6	5.5	P	N	18	P	1	1	8	1	203	234
104			L										2	Spot	2		2	5.5	5.5	P	N	19	P	1	1	11	2	164	257
105	57	F	R	Thiamazole 5 mg/every second day		euthyroid					396	N	0	Line	2		1	4	5.5	N	N	12	N	0	0	8	2	289	250
106			L										0	Random	2		0	4.5	5.5	N	N	12.5	N	0	0	5	2	242	234
107	73	F	R	Levothyroxin 75 μg		euthyroid			+		36	N	0	Line	2		0	5	5	P	N	7	N	0	0	18	1	312	242
108			L										0	Random	2		0	5	5	P	N	7	N	0	0	35	1	266	117
109	34	M	R	Thiamazole 15 mg + Potassium iodide 50 mg		hyperthyroid	+				48	N	0	Dimple	2		0	2.5	5.5	P	N	12	N	0	0	35	3	257	257
110			L										0	Spot	2		0	2.5	5.5	P	N	12	N	1	1	35	1	250	328
111	59	F	R	Levothyroxin 75 μg		hypothyroid	+		+	+	276	N	1	Dimple	2		0	3.5	6.5	P	N	17	N	1	3	3	2	320	242
112			L										1	Random	2		0	3	6	P	N	14	P	1	3	4	2	304	273
113	40	F	R	Potassium iodide 50 mg/every second day		euthyroid	+				36	N	0	Random	1		0	3.5	5.5	N	N	16	N	0	0	30	2	282	218
114			L										0	Line	1		0	3.5	5.5	N	N	16.5	N	0	0	30	1	203	335
115	67	F	R	PTU 200 mg		euthyroid		+			252	Pulse	0	Line	2		1	1.5	5.5	P	N	19.5	N	1	1	30	1	195	232
116			L										0	Line	2		2	4.5	6	P	N	19	N	1	1	30	1	391	593
117	31	F	R	Thiamazole 20 mg + Potassium iodide 50 mg		hyperthyroid	+				96	N	0	Spot	2		1	9	7	P	P	18	P	1	3	10	1	257	203
118			L										0	Line	2		1	6	7	P	P	19	P	0	0	11	1	226	218
119	36	F	R	Thiamazole 10 mg		hyperthyroid	+				168	N	0	Line	2		0	2.5	7	N	N	19	N	0	0	20	2	382	281
120			L										0	Line	2		0	2.5	7.5	N	N	19	N	1	1	20	2	257	445
121	37	F	R	Thiamazole 15 mg + Potassium iodide 50 mg		hyperthyroid	+				1	N	3	Line	2		3	5	6.5	N	N	20.5	P	1	3	20	1	279	250
122			L										3	Line	2		2	5	6.5	N	N	20	P	1	1	21	1	364	181
123	31	F	R	Thiamazole 5 mg and 10 mg alternately		hyperthyroid	+				204	N	0	Random	1		0	3	5	P	N	15	P	1	2	3	1	236	235
124			L										0	Line	1		0	3	5	P	n	14.5	N	0	0	3	1	409	209
125	23	F	R	Thiamazole 5 mg/every second day		euthyroid	+		+	+	60	N	0	Random	1		0	3	5.5	P	P	16	N	1	1	8	4	231	219
126			L										0	Line	1		0	3.5	5.5	P	P	15	N	1	1	13	1	335	226
127	28	F	R	PTU 100 mg		euthyroid	+				12	N	0	Line	2		0	5	5.5	P	N	13	N	0	0	10	3	242	171
128			L										0	Dimple	2		0	5	5.5	P	N	13.5	N	0	0	5	3	226	210
129	27	F	R	Thiamazole 10 mg		euthyroid	+		+	+	78	N	0	Spot	1		0	3	5	N	N	14	N	0	0	8	2	218	117
130			L										0	Random	1		0	3	5	N	N	13.5	N	0	0	17	2	273	132
131	44	F	R	No medication	Radioactive iodine therapy	euthyroid					348	N	0	Line	1		2	2	7	N	N	16.5	N	0	0	4	3	201	250
132			L										0	Spot	2		2	2	7	N	N	18	N	0	0	10	1	319	297
133	30	F	R	PTU 200 mg		hyperthyroid	+		+	+	6	N	0	Line	1		0	2.5	6	P	N	16	N	0	0	20	1	242	437
134			L										0	Line	2		0	5	6	P	N	17	P	0	0	10	1	257	380
135	34	F	R	Potassium iodide 50 mg		euthyroid	+		+	+	2	N	0	Line	1		1	1.5	6	N	N	17	N	0	0	28	2	273	222
136			L										0	Random	1		1	1.5	6	N	N	17	N	0	0	28	2	273	265
137	26	F	R	Levothyroxin 50 μg	Radioactive iodine therapy	euthyroid			+	+	50	N	0	Line	1		0	4	5.5	N	N	14.5	P	2	3	30	1	218	312
138			L										0	Line	1		0	4	5.5	N	N	14.5	P	2	3	30	1	242	233
139	25	F	R	Thiamazole 50 mg		hyperthyroid	+				4	N	0	Random	1		0	4	5.5	P	N	13	P	1	2	20	4	548	235
140			L										0	Line	2		0	4.5	5.5	P	N	13	P	2	3	15	2	546	441
141	40	F	R	PTU 250 mg		euthyroid	+				180	N	0	Line	1		0	2.5	5.5	P	N	13.5	N	2	2	35	2	212	126
142			L										0	Spot	1		0	2.5	5.5	P	N	13.5	N	1	2	35	1	344	538
143	52	F	R	Thiamazole 15 mg		euthyroid	+				180	N	0	Line	1		0	3.5	5.5	N	N	14	N	0	0	32	1	172	234
144			L										0	Random	1		0	3.5	5.5	P	N	13	N	0	0	30	1	242	281
145	23	F	R	Thiamazole 35 mg		hyperthyroid	+				72	N	0	Line	1		1	3.5	5	N	N	16.5	N	2	3	35	1	223	343
146			L										0	Line	1		1	3.5	5	P	N	15	N	1	3	35	1	226	203
147	31	F	R	Thiamazole 10 mg		euthyroid	+				10	N	1	Line	2		1	4.5	5.5	P	P	21	P	1	1	30	1	367	460
148			L										1	Spot	2		1	4.5	5.5	P	N	20	P	1	1	30	1	226	445
149	53	F	R	Potassium iodide 50 mg		hyperthyroid	+		+	+	3	N	0	Line	1		0	3	5.5	P	N	12.5	P	1	2	10	1	270	321
150			L										0	Line	1		0	3	5.5	P	N	12.5	P	2	3	5	1	269	289
151	22	F	R	Thiamazole 30 mg		hypothyroid	+			+	36	N	0	Random	1		0	3	5	N	N	17	P	3	3	28	1	234	236
152			L										0	Random	1		0	3.5	5.5	N	N	17	P	3	3	12	1	234	244
153	33	M	R	Thiamazole 20 mg		hypothyroid	+		+	+	15	N	0	Random	2		0	4	5.5	P	N	13.5	P	3	2	10	1	140	210
154			L										0	Random	2		0	4.5	5.5	P	P	14.5	P	3	2	10	1	250	234
